# Supplementary material for: Antibacterial potential of epiphytic fungi obtained from brown algae of Kenyan coastal waters
Source: PLoS One. 2026 Apr 9;21(4):e0346865. doi: 10.1371/journal.pone.0346865 (PMC13065055; doi:10.1371/journal.pone.0346865)
Supplement: S1 Table — An Excel file containing four sheets: (sheet 1) zones of inhibition data (in triplicates) for ethyl acetate extracts; (sheet 2) mean ± SD of ethyl acetate extracts; (sheet 3) zones of inhibition data (in triplicates) for methanolic extracts; and (sheet 4) mean ± SD of methanolic extracts, respectively. (XLSX) [file pone.0346865.s001.xlsx]

## Sheet: Sheet1
Antibacterial Potential of Epiphytic Fungi Obtained from Brown Algae of Kenyan Coastal Waters
Ethyl acetate (EtOAc)- Raw inhibion zone (in mm) data (triplicates)
Type of extract		Ec			Ab			Ef			Sa			Kp			Pa
Ethyl acetate (EtOAc)	ZOI-1	ZOI-2	ZOI-3	ZOI-1	ZOI-2	ZOI-3	ZOI-1	ZOI-2	ZOI-3	ZOI-1	ZOI-2	ZOI-3	ZOI-1	ZOI-2	ZOI-3	ZOI-1	ZOI-2	ZOI-3
Dib-3	18.9	18	18	18.2	17	17	19	19	19.3	21.4	22	22	18	18	18	28	28.5	29
Dib-4	19	20	19	20	21.5	21	26	25	24.5	22.7	24	24	18.6	18.6	19	30	30.5	30.7
Saa-18	16	16.6	16.6	6	6	6	18.3	18.3	18.4	20	21	20.5	6	6	6	18	18	18.7
Sac-12	18.6	19	18.6	16.4	17	17	21	19	19.5	19	19.5	19.5	18	18	17.25	30	30	29
Sao-9	16	16	16	6	6	6	16	16	16	17	17.2	17.2	15.5	16	15.5	6	6	6
Spa-2	16	16.5	16.5	6	6	6	19	19	19	21	21	21.5	15.6	14	14.3	22	26	27
Tuc-1	19	18.2	18.2	17	17	18	18	18.3	18.3	22	22	22	6	6	6	21	20	20
Tud-22	15	15	16	16	16	16.5	21	20.6	21.5	19	21	19.8	14	14	14.5	6	6	6
Tud-23	16	16.6	18.4	17	17.5	18	6	6	6	16.4	16.4	16.7	14.7	14	14.9	16	15.3	16
Chloramphenicol	6	6	6	6	6	6	6	6	6	6	6	6	6	6	6	6	6	6
DMSO	6	6	6	6	6	6	6	6	6	6	6	6	6	6	6	6	6	6
		KEY
EtOAc = Ethyl acetate Extract				ZOI = Zone of Inhibition
Ec = E. cloacae				DMSO = Dimethyl sulfoxide
Ab = A. baumannii				All measurements are reported
Ef = E. faecium				in millimeters (mm)
Sa = S. aureus
Kp = K. pneumoniae
Pa = P. aeruginosa

## Sheet: Sheet2
Antibacterial Potential of Epiphytic Fungi Obtained from Brown Algae of Kenyan Coastal Waters
Ethyl acetate – Mean ± SD
EtOAc Extract	ZOI-1	ZOI-2	ZOI-3	Mean	SD	Test bacteria
Dib-3	18.9	18	18	18.3	0.519615	E. cloacae
	18.2	17	17	17.4	0.69282	A. baumannii
	19	19	19.3	19.1	0.173205	E. faecium
	21.4	22	22	21.8	0.34641	S. aureus
	18	18	18	18	0	K. pneumoniae
	28	28.5	29	28.5	0.5	P. aeruginosa
Dib-4	19	20	19	19.3333	0.57735	E. cloacae
	20	21.5	21	20.8333	0.763763	A. baumannii
	26	25	24.5	25.1667	0.763763	E. faecium
	22.7	24	24	23.5667	0.750555	S. aureus
	18.6	18.6	19	18.7333	0.23094	K. pneumoniae
	30	30.5	30.7	30.4	0.360555	P. aeruginosa
Saa-18	16	16.6	16.6	16.4	0.34641	E. cloacae
	6	6	6	6	0	A. baumannii
	18.3	18.3	18.4	18.3333	0.057735	E. faecium
	20	21	20.5	20.5	0.5	S. aureus
	6	6	6	6	0	K. pneumoniae
	18	18	18.7	18.2333	0.404145	P. aeruginosa
Sac-12	18.6	19	18.6	18.7333	0.23094	E. cloacae
	16.4	17	17	16.8	0.34641	A. baumannii
	21	19	19.5	19.8333	1.04083	E. faecium
	19	19.5	19.5	19.3333	0.288675	S. aureus
	18	18	17.3	17.7667	0.404145	K. pneumoniae
	30	30	29	29.6667	0.57735	P. aeruginosa
Sao-9	16	16	16	16	0	E. cloacae
	6	6	6	6	0	A. baumannii
	16	16	16	16	0	E. faecium
	17	17.2	17.2	17.1333	0.11547	S. aureus
	15.5	16	15.5	15.6667	0.288675	K. pneumoniae
	6	6	6	6	0	P. aeruginosa
Spa-2	16	16.5	16.5	16.3333	0.288675	E. cloacae
	6	6	6	6	0	A. baumannii
	19	19	19	19	0	E. faecium
	21	21	21.5	21.1667	0.288675	S. aureus
	15.6	14	14.3	14.6333	0.85049	K. pneumoniae
	22	26	27	25	2.64575	P. aeruginosa
Tuc-1	19	18.2	18.2	18.4667	0.46188	E. cloacae
	17	17	18	17.3333	0.57735	A. baumannii
	18	18.3	18.3	18.2	0.173205	E. faecium
	22	22	22	22	0	S. aureus
	6	6	6	6	0	K. pneumoniae
	21	20	20	20.3333	0.57735	P. aeruginosa
Tud-22	15	15	16	15.3333	0.57735	E. cloacae
	16	16	16.5	16.1667	0.288675	A. baumannii
	21	20.6	21.5	21.0333	0.450925	E. faecium
	19	21	19.8	19.9333	1.00664	S. aureus
	14	14	14.5	14.1667	0.288675	K. pneumoniae
	6	6	6	6	0	P. aeruginosa
Tud-23	16	16.6	18.4	17	1.249	E. cloacae
	17	17.5	18	17.5	0.5	A. baumannii
	6	6	6	6	0	E. faecium
	16.4	16.4	16.7	16.5	0.173205	S. aureus
	14.7	14	14.9	14.5333	0.472582	K. pneumoniae
	16	15.3	16	15.7667	0.404145	P. aeruginosa
Chloramphenicol	6	6	6	6	0	E. cloacae
	6	6	6	6	0	A. baumannii
	6	6	6	6	0	E. faecium
	6	6	6	6	0	S. aureus
	6	6	6	6	0	K. pneumoniae
	6	6	6	6	0	P. aeruginosa
DMSO	6	6	6	6	0	E. cloacae
	6	6	6	6	0	A. baumannii
	6	6	6	6	0	E. faecium
	6	6	6	6	0	S. aureus
	6	6	6	6	0	K. pneumoniae
	6	6	6	6	0	P. aeruginosa

## Sheet: Sheet3
Antibacterial Potential of Epiphytic Fungi Obtained from Brown Algae of Kenyan Coastal Waters
Methanolic extract- inhibion zone (in mm) raw data (triplicates)
Type of extract: (MeOH)
Methanol extract (MeOH)		Ec			Ab			Ef			Sa			Kp			Pa
	ZOI-1	ZOI-2	ZOI-3	ZOI-1	ZOI-2	ZOI-3	ZOI-1	ZOI-2	ZOI-3	ZOI-1	ZOI-2	ZOI-3	ZOI-1	ZOI-2	ZOI-3	ZOI-1	ZOI-2	ZOI-3
Dib-3	16	16	16	16	15	15	17	17	17.3	25	26	27	16	16	16	24	24.5	25
Dib-4	17	18	17	18.3	19	19	24	23	22	29	29	28	17	16.5	16.3	26	26.3	27
Saa-18	15	15	14	6	6	6	17	16	16	19	17.7	17	14	14	14	16	16	16
Sac-12	16	17.2	16.4	14.5	15	15	19	17	17	17	17	17	16.6	17	17	23.2	23.3	24
Sao-9	15	16	15	6	6	6	15	15	15.5	15	15	15.5	14.5	15	14.5	14	14	14
Spa-2	15	15.5	15.5	6	6	6	17	17	17.5	19	19	20	14	14	14	19	22	22
Tuc-1	16	16	17	16	16	17	17	17	16	20	20	19	6	6	6	20	19	18
Tud-22	14	15	15.2	16	15	15.4	19	19	19	19	20	19	14	14	14	6	6	6
Tud-23	15	15.5	17	16	17	17	6	6	6	16	16	16	14.5	14	14	15.2	15.6	16
Chloramphenicol	6	6	6	6	6	6	6	6	6	6	6	6	6	6	6	6	6	6
DMSO	6	6	6	6	6	6	6	6	6	6	6	6	6	6	6	6	6	6
		KEY
MeOH = Methanolic Extract				ZOI = Zone of Inhibition
Ec = E. cloacae				DMSO = Dimethyl sulfoxide
Ab = A. baumannii				All measurements are reported
Ef = E. faecium				in millimeters (mm)
Sa = S. aureus
Kp = K. pneumoniae
Pa = P. aeruginosa

## Sheet: Sheet4
Antibacterial Potential of Epiphytic Fungi Obtained from Brown Algae of Kenyan Coastal Waters
Methanolic extract – Mean ± SD
MeOH extract	ZOI-1	ZOI-2	ZOI-3	Mean	SD	Test bacteria
Dib-3	16	16	16	16	0	E. cloacae
	16	15	15	15.3333	0.57735	A. baumannii
	17	17	17.3	17.1	0.173205	E. faecium
	25	26	27	26	1	S. aureus
	16	16	16	16	0	K. pneumoniae
	24	24.5	25	24.5	0.5	P. aeruginosa
Dib-4	17	18	17	17.3333	0.57735	E. cloacae
	18.3	19	19	18.7667	0.404145	A. baumannii
	24	23	22	23	1	E. faecium
	29	29	28	28.6667	0.57735	S. aureus
	17	16.5	16.3	16.6	0.360555	K. pneumoniae
	26	26.3	27	26.4333	0.51316	P. aeruginosa
Saa-18	15	15	14	14.6667	0.57735	E. cloacae
	6	6	6	6	0	A. baumannii
	17	16	16	16.3333	0.57735	E. faecium
	19	17.7	17	17.9	1.01489	S. aureus
	14	14	14	14	0	K. pneumoniae
	16	16	16	16	0	P. aeruginosa
Sac-12	16	17.2	16.4	16.5333	0.61101	E. cloacae
	14.5	15	15	14.8333	0.288675	A. baumannii
	19	17	17	17.6667	1.1547	E. faecium
	17	17	17	17	0	S. aureus
	16.6	17	17	16.8667	0.23094	K. pneumoniae
	23.2	23.3	24	23.5	0.43589	P. aeruginosa
Sao-9	15	16	15	15.3333	0.57735	E. cloacae
	6	6	6	6	0	A. baumannii
	15	15	15.5	15.1667	0.288675	E. faecium
	15	15	15.5	15.1667	0.288675	S. aureus
	14.5	15	14.5	14.6667	0.288675	K. pneumoniae
	14	14	14	14	0	P. aeruginosa
Spa-2	15	15.5	15.5	15.3333	0.288675	E. cloacae
	6	6	6	6	0	A. baumannii
	17	17	17.5	17.1667	0.288675	E. faecium
	19	19	20	19.3333	0.57735	S. aureus
	14	14	14	14	0	K. pneumoniae
	19	22	22	21	1.73205	P. aeruginosa
Tuc-1	16	16	17	16.3333	0.57735	E. cloacae
	16	16	17	16.3333	0.57735	A. baumannii
	17	17	16	16.6667	0.57735	E. faecium
	20	20	19	19.6667	0.57735	S. aureus
	6	6	6	6	0	K. pneumoniae
	20	19	18	19	1	P. aeruginosa
Tud-22	14	15	15.2	14.7333	0.64291	E. cloacae
	16	15	15.4	15.4667	0.503322	A. baumannii
	19	19	19	19	0	E. faecium
	19	20	19	19.3333	0.57735	S. aureus
	14	14	14	14	0	K. pneumoniae
	6	6	6	6	0	P. aeruginosa
Tud-23	15	15.5	17	15.8333	1.04083	E. cloacae
	16	17	17	16.6667	0.57735	A. baumannii
	6	6	6	6	0	E. faecium
	16	16	16	16	0	S. aureus
	14.5	14	14	14.1667	0.288675	K. pneumoniae
	15.2	15.6	16	15.6	0.4	P. aeruginosa
Chloramphenicol	6	6	6	6	0	E. cloacae
	6	6	6	6	0	A. baumannii
	6	6	6	6	0	E. faecium
	6	6	6	6	0	S. aureus
	6	6	6	6	0	K. pneumoniae
	6	6	6	6	0	P. aeruginosa
DMSO	6	6	6	6	0	E. cloacae
	6	6	6	6	0	A. baumannii
	6	6	6	6	0	E. faecium
	6	6	6	6	0	S. aureus
	6	6	6	6	0	K. pneumoniae
	6	6	6	6	0	P. aeruginosa
